# Supplementary material for: Functional speech disorder in a patient with X-linked adrenomyeloneuropathy: a diagnostic challenge
Source: Clin Park Relat Disord. 2026 Jul 3;15:100479. doi: 10.1016/j.prdoa.2026.100479 (PMC13380208; doi:10.1016/j.prdoa.2026.100479)
Supplement: Supplementary material 1 [file mmc2.xlsx]

## Sheet: Página1
Table 1. Differential diagnoses of a functional speech disorder
Developmental stuttering	Childhood-onset fluency disorder affecting 5–10% of preschoolers, usually resolving spontaneously but persisting in ~1% of adults.		Hussain SAS, Lui F. Stuttering (Stammering) [Updated 2024 Apr 17]. In: StatPearls [Internet]. Treasure Island (FL): StatPearls Publishing; 2025 Jan-. Available from: https://www.ncbi.nlm.nih.gov/books/NBK603738/?utm_source=chatgpt.com	https://www.ncbi.nlm.nih.gov/books/NBK603738/?utm_source=chatgpt.com
Neurogenic stuttering	Occurs after neurological injury or disease; consistent disfluency pattern; associated with dysarthria or apraxia; no improvement with distraction.		Cruz C, Amorim H, Beca G, Nunes R. Neurogenic stuttering: a review of the literature. Rev Neurol. 2018 Jan 16;66(2):59-64. Spanish, English. PMID: 29323402.	https://pubmed.ncbi.nlm.nih.gov/29323402/
Stroke, traumatic brain injury, epilepsy, multiple sclerosis, parkinson´s disease, corticobasal degeneration, dementia, hypoxic ischemic encephalopathy, pharmacological iatrogenesis
Drug-induced stuttering	Rare. Onset after starting or adjusting medications (e.g., antipsychotics, antidepressants, antiepileptics); resolves or improves with dose change or discontinuation
Antiepileptic drugs (tiagabine, topiramate, pregabalin, gabapentin) and ADHD psychotropic medications (methylphenidate, dexmethylphenidate, lisdexamfetamine), as well as antipsychotics (lurasidone, asenapine)			Ekhart C, van Hunsel F, van Harten P, van Baarsen J, Yingying T, Bast B. Drug-Induced Stuttering: Occurrence and Possible Pathways. Front Psychiatry. 2021 Aug 25;12:692568. doi: 10.3389/fpsyt.2021.692568. PMID: 34512414; PMCID: PMC8423914.	https://pmc.ncbi.nlm.nih.gov/articles/PMC8423914/
Voice disorders (laryngeal causes)	Voice breaks, strained phonation, or unstable initiation mimicking stuttering		Conture EG, McCall GN, Brewer DW. Laryngeal behavior during stuttering. J Speech Hear Res. 1977 Dec;20(4):661-8. doi: 10.1044/jshr.2004.661. PMID: 604680.	https://pubs.asha.org/doi/10.1044/jshr.2004.661?url_ver=Z39.88-2003&rfr_id=ori:rid:crossref.org&rfr_dat=cr_pub%20%200pubmed
Laryngeal dystonia, vocal tremor, vocal fold paresis, Vocal Cord Dysfunction, or structural lesions
Other conditions that can simulate stuttering	Apraxia of speech, Dysarthria (spastic, dystonic, mixed)
