# Supplementary material for: Functional speech disorder in a patient with X-linked adrenomyeloneuropathy: a diagnostic challenge
Source: Clin Park Relat Disord. 2026 Jul 3;15:100479. doi: 10.1016/j.prdoa.2026.100479 (PMC13380208; doi:10.1016/j.prdoa.2026.100479)
Supplement: Supplementary material 2 [file mmc3.xlsx]

## Sheet: Página1
Table 2. Differences between functional stuttering and neurogenic stuttering
Category	Functional Stuttering	Neurogenic Stuttering
Onset	Sudden onset	Sudden or subacute onset - Gradually progressive in the context of neurodegenerative diseases.
Associated or Triggering Factors	Psychological stressors, trauma, anxiety, depressive symptoms	Generally without specific associated factors
Task variability	High variability - disfluency pattern fluctuates and may be inconsistent.	Consistent disfluency across tasks (conversation, reading, repetition, automatic speech).
Speech characteristics	Irregular, inconsistent repetitions/blocks; often disproportionate to objective findings; unusual or atypical patterns.	Repetitions, prolongations, and blocks occur in all word positions; similar rate in substantive and non-substantive words; minimal secondary behaviors.
Secondary behaviors	May show excessive secondary behaviors (grimacing, tension)	Rare or minimal - facial tension, blinking
Response to fluency-enhancing strategies	Important Improvement - often seen with distraction, suggestion, or others therapies	Little or no improvement
Reaction to symptoms	May appear distressed or highly preoccupied by symptoms; symptoms may worsen with attention.	Patient may be annoyed but typically not excessively anxious about the stuttering behavior.
Neurological examination	Normal neurological exam and imaging; no structural lesion.	Abnormal findings consistent with neurological injury; structural lesion identifiable on imaging.
Course	Can fluctuate - often improves when the diagnosis is explained and treated	More persistent - improvement tends to be slower and treatment response less predictable.
